# Supplementary material for: An Analytic Orthotropic Heat Conduction Model for the Stretchable Network Heaters
Source: Micromachines (Basel). 2022 Jul 18;13(7):1133. doi: 10.3390/mi13071133 (PMC9318218; doi:10.3390/mi13071133)
Supplement: Supplementary file 1 [file micromachines-13-01133-s001.zip]

Archive with 1 entries (1 files):
- micromachines-1791227-supplementary.pdf
